# Supplementary material for: The effectiveness of a mobile application for the development of palpation and ultrasound imaging skills to supplement the traditional learning of physiotherapy students
Source: BMC Med Educ. 2016 Oct 19;16:274. doi: 10.1186/s12909-016-0775-1 (PMC5070141; doi:10.1186/s12909-016-0775-1)
Supplement: Additional file 3: — Database. (XLSX 14.6 kb) [file 12909_2016_775_MOESM3_ESM.xlsx]

## Sheet: 12909_2016_775_MOESM3_ESM
Id	Group	Age	previous_studies	Previous_Knowledge	Post_Knowledge	Time_ECO	Patient_position ECO	Probe_position_ECO	Probe_orientation_ECO	Probe_Handling_ECO	Image_Adjustement	Time_Palpation	Position_patient_PALP	Extremity _position_PALP	Contact_orientation_PALP	Precision_PALP	Study_time	Web_use _time	Teacher_competent	Lessons_interesting	Able_learn	Able_apply	Theory_Practice	Another_group	Group_size	Teacher_student_interaction	Qualified_teacher
1	1	18	0	3	7	63.23	2	1	3	1	0	103.08	3	2	2	2	0		4	4	5	3	4	2	4	4	4
2	1	18	0	3	7	46.08	2	3	3	1	3	62.77	3	3	2	2	0		4	2	3	2	3	3	4	5	4
3	1	18	0	1	9	97.49	2	2	2	1	1	25.49	3	0	0	0	0		4	5	3	4	5	1	4	4	5
4	1	20	0				2	3	0	0	3	56.27	3	0	0	0	0		4	4	3	2	4	1	4	4	4
5	1	18	0	0	8	25.24	2	3	2	2	3	37.56	3	3	3	2	0		5	5	4	4	4	1	2	4	5
6	1	18	0	1	6	39.58	2	2	3	2	2	16.27	3	3	3	2	0		4	4	4	3	4	2	4	4	4
7	1	18	0	3	9	22.8	2	0	3	0	0	46.14	3	3	3	3	0		4	3	4	4	5	1	4	4	3
8	1	19	0	4	7	65.59	2	0	3	1	0	41.59	3	3	2	1	0		4	4	2	3	4	4	3	4	4
9	1	22	1	4	9	46.73	2	3	3	1	3	30.77	3	3	2	1	0		4	4	3	3	3	1	2	4	3
10	1	18	0	2	9	30.96	2	3	3	1	3	35.11	3	3	3	3	0		4	5	4	5	3	1	5	4	5
11	1	21	0	2	8		2	0	0	1	1	43.29	3	3	2	1	0		3	4	3	3	4	1	5	4	4
12	1	18	0	3	10	85.55	2	1	0	2	1	24.91	3	2	2	2	0		5	5	5	4	4	1	5	5	5
13	1	18	0	2	9	15.98	2	2	2	1	0	32.59	3	3	3	2	0		4	5	4	3	4	1	4	4	4
14	1	18	0	0	8	29.74	2	3	2	1	3	28.96	3	3	2	2	0		4	3	3	4	4	1	3	4	5
15	1	19	0	2	8		2	2	3	1	2	18.58	2	2	1	0	0		4	5	3	3	4	1	2	4	4
16	1	18	0	3	8	85	2	3	3	1	3	57.2	2	2	0	0	0		5	5	4	3	5	1	4	5	4
17	1	18	0	0	8	59.92	1	0	0	0	2	45.7	2	2	1	0	0		3	5	3	2	4	1	5	4	4
18	1	18	0	2	7	40.37	2	2	3	1	0	60	3	3	3	2	0		4	3	3	3	4	1	4	3	4
19	1	18	0	2	9	37.98	2	2	3	1	2	56	3	3	2	2	1		5	5	4	3	4	1	4	5	5
20	1	26	0	0	8	18.14	2	2	3	1	3	55.52	3	3	2	1	1		5	5	4	4	4	1	5	5	5
21	1	19	0	3	8	120.35	1	2	2	2	3	90	2	2	1	0	0		4	4	5	3	4	1	4	4	5
22	1	18	0			80	2	3	3	2	3	60	2	2	1	2	0		5	4	4	3	5	1	4	3	4
23	1	19	0	1	8	57	1	1		3	3	30	1	1	1	1	0		5	5	5	4	5	1	3	5	5
24	1	18	0	0	8							44.43	3	1	3	3	1		5	5	4	4	5	1	3	5	5
25	2	18	0	0	8	34.67	3	3	3	3	2	29.42	3	2	2	1		0	4	4	4	3	4	1	4	5	5
26	2	18	0	2	6	50.56	3	3	2	2	3	25.23	3	2	3	3		0	5	5	4	5	4	1	4	5	5
27	2	18	0	1	7	30.46	3	3	3	2	3	42.79	3	3	3	2		0	5	5	5	4	4	2	5	5	4
28	2	18	0	1	4	81.73	3	2	3	1	0	62.52	3	3	3	2		0	4	5	3	3	3	1	4	4	4
29	2	45	0	4	10	24.19	3	3	3	1	3	23.54	3	1	2	1		0	5	5	5	5	5	1	5	5	5
30	2	19	0	4	7	26.65	3	3	2	1	1	63.15	3	3	3	3		0	4	4	4	3	5	1	4	5	3
31	2	18	0	4	9	59	3	3	3	2	3	14.45	3	3	2	1		0	5	4	5	5	5	1	5	5	5
32	2	18	0			41.64	3	3	3	3	3	35.11	3	3	3	2		0	5	5	4	5	4	2	4	5	5
33	2	21	0	0	8		3	3	1	1	2	66.4	3	3	2	1		0	5	5	4	4	4	5	5	5	5
34	2	18	0			32.59	3	3	1	1	3	17.28	3	3	3	2		0	5	5	4	4	5	4	5	5	5
35	2	18	0				3	3	3	2	3	47.38	3	3	2	1		0	5	5	4	5	5	1	5	5	5
36	2	22	0	0	8	60.35	3	2	3	1	2	48.91	3	0	2	1		0	5	5	5	5	5	1	5	5	5
37	2					33.32	3	3	3	2	3	60.45	3	3	3	2		1	5	5	5	4	5	4	5	5	5
38	2	33	0	0	3	49.78	3	2	1	1	0	27.75	3	3	3	2		0	5	5	3	4	5	1	4	5	5
39	2	18	0	2	9	52.31	3	3	3	2	3	42.2	3	2	3	3		0	4	5	5	4	4	1	4	4	5
40	2	20	0			50.31	3	3	3	1	3	33.42	3	0	0	0		0	5	5	5	5	5	1	5	5	5
41	2	18	0	0	8	37.05	3	3	3	3	3	52.99	3	3	3	3		0	5	4	4	4	3	1	3	4	5
42	2	19	0	1	8	60.86	3	3	3	1	3	65.49	3	3	3	2		0	5	5	4	4	5	1	5	5	5
43	2	18	0	3	6	45.56	3	3	3	1	3	47.27	3	3	3	2		0	5	5	4	3	4	1	5	5	5
44	2	18	0	5	8	71	3	0	0	2	1	17.41	3	3	3	3		0	5	5	4	4	4	1	5	5	5
45	2	18	0	1	3	80.48	2	3	1	1	3	73.18	3	3	2	2		0	5	5	4	3	5	4	5	5	5
46	2	19	0	5	8	140.15	3	3	3	2	2	53.67	3	3	3	2		0	5	5	4	4	4	3	5	5	4
47	2	18	0	3	9	60.06	2	1	1	2	1	9.31	3	2	2	2		0
48	2	18	0			15.85	3	3	3	3	3	37.17	3	3	3	3		0
49	2					22.82	3	3	3	1	3							1
50	2	23	1			94.67	3	3	2	2	3	37.3	3	2	3	2		0
51	2	27	1	3	8		3	1	3	2	1	38.02	3	2	0	0		0
